# Supplementary material for: siRNA-Mediated MELK Knockdown Induces Accelerated Wound Healing with Increased Collagen Deposition
Source: Int J Mol Sci. 2023 Jan 10;24(2):1326. doi: 10.3390/ijms24021326 (PMC9861445; doi:10.3390/ijms24021326)
Supplement: Supplementary file 1 [file ijms-24-01326-s001.zip]

Archive with 1 entries (1 files):
- ijms-2119979-supplementary.pdf
